# Supplementary material for: Identification of Predictive Biomarkers of Response to HSP90 Inhibitors in Lung Adenocarcinoma
Source: Int J Mol Sci. 2021 Mar 3;22(5):2538. doi: 10.3390/ijms22052538 (PMC7962034; doi:10.3390/ijms22052538)
Supplement: Supplementary file 1 [file ijms-22-02538-s001.zip]

Archive with 9 entries (8 files):
- A.SupplementaryTable1_ProteinsOnlyInSensitivityToHSP90inhibitors.xlsx
- __MACOSX/
- __MACOSX/._A.SupplementaryTable1_ProteinsOnlyInSensitivityToHSP90inhibitors.xlsx
- B.SupplementaryTable_2_Common proteins related to senstivity to GA inhibitors.docx
- __MACOSX/._B.SupplementaryTable_2_Common proteins related to senstivity to GA inhibitors.docx
- C.SupplementaryTable3_Common proteins related to sentitivity to RD inhibitors.docx
- __MACOSX/._C.SupplementaryTable3_Common proteins related to sentitivity to RD inhibitors.docx
- D.SupplementaryTable4_ProteinsOnlyInResistanceToHSP90inhibitors.xlsx
- __MACOSX/._D.SupplementaryTable4_ProteinsOnlyInResistanceToHSP90inhibitors.xlsx
