# Supplementary material for: Identification of Predictive Biomarkers of Response to HSP90 Inhibitors in Lung Adenocarcinoma
Source: Int J Mol Sci. 2021 Mar 3;22(5):2538. doi: 10.3390/ijms22052538 (PMC7962034; doi:10.3390/ijms22052538)
Supplement: Supplementary file 1 [file ijms-22-02538-s001.zip › A.SupplementaryTable1_ProteinsOnlyInSensitivityToHSP90inhibitors.xlsx]

## Sheet: sensitivity
17AAG	IPI504	STA9090	AUY
Q8NEY1	O15143	A9UHW6	O00303
P52298	O15144	O00308	O00401
P00966	O75369	Q10589	O00541
Q9NW64	O95782	Q68CZ6	O60925
O75832	P05204	Q8ND25	P05198
Q8NEY8	P15924	Q96PE2	P31749
_O95758	P24752	Q9P0J7	P41252
Q9NZ08	P28482	Q9UKT5	P49902
Q8NDD1	P41743	Q8NDA8	P53992
A4D1P6	P48730	Q8NDV7	P60981
Q8NF91	P49454	P21397	Q12797
Q9ULR3	P56545	Q8N6N7	Q15643
	P63000	Q9Y4P1	Q6UN15
	Q12769	Q53EU6	Q8N128
	Q13136	O15085	Q8N8A6
	Q15046	Q5JTW2	Q8WWQ0
	Q6ZRV2	Q7L5Y1	Q9HB71
	Q8N9N2	Q7Z7A1	Q9NXG2
	Q96E11	Q9P266	Q9Y2K7
	Q96EP5	Q6R327	Q9Y3B9
	Q96JM3	P86790	Q9Y3C6
	Q99733	Q9BYX2	O00566
	Q9BXS5	Q13459	O43768
	Q9BZE4	O75113	O75494
	Q9H4A3	Q9NR33	P20339
	Q9NUP9	Q5VWN6	P22087
	Q9P2R3	O60518	P29084
	Q9UBV2	P47974	P38606
	Q9UFG5	Q9P270	P41250
	Q9UH65	Q6ZNB6	P48163
	Q9UN37	O95352	P50914
	O00471	Q8N0Y7	Q01105
	O14562	P50613	Q13769
	O14929	Q6ZSR9	Q14376
	O15145	Q13625	Q15050
	O15371	Q9BYX7	Q16555
	O75608	P00568	Q8N5K1
	O75915	P46821	Q8WVC0
	O94979	Q9Y4I1	Q96KB5
	P16278	Q9BPZ3	Q9BVC5
	P30566	Q86YH6	Q9NPJ6
	P37198	Q96IR7	Q9NY61
	P49643		Q9UBL3
	P53602		Q9Y266
	Q12765		Q9Y5P6
	Q12792		O15067
	Q13153		P04632
	Q14790		P05455
	Q14847		P09960
	Q15005		P0CW22
	Q15042		P31689
	Q16890		P49247
	Q2TAL8		P62487
	Q6PI48		P78344
	Q6YN16		Q04206
	Q8N6R0		Q15257
	Q8NE71		Q27J81
	Q96B36		Q8N201
	Q96EK6		Q8N8N7
	Q99700		Q8WXA9
	Q9NQ88		Q9HC38
	Q9NW82		Q9NZL9
	Q9UI30		Q9UKX7
	Q9Y295		O95400
	Q9Y312		O95433
	O14617		P10253
	O43488		P11233
	O60568		Q01085
	O75937		P40818
	O95239		P62136
	O95573		P68402
	P04424		P78318
	P05023		Q01780
	P08559		Q13895
	P13473		Q15435
	P25398		Q16822
	P29590		Q86V81
	P36405		Q8TB72
	P45880		Q96FX7
	P46926		Q96I99
	P48634		Q9BQ67
	P53004		Q9NPA0
	P54920		Q9NR31
	P61225		Q9Y6B6
	Q07666		Q9NZT2
	Q13595		Q9UHI6
	Q14151		O76071
	Q7Z460		P82650
	Q8N1G2		Q15172
	Q8N8S7		Q86WQ0
	Q8WVJ2		O43324
	Q92817		O43504
	Q969Z0		O75400
	Q96G03		P12081
	Q96HE7		P49590
	Q9BRA2		P17174
	Q9H0E2		P49750
	Q9NR45		P62266
	Q9NVM9		Q13617
	Q9NXR7		Q5T6F2
	Q9P0L0		Q6PD62
	Q9UBS4		Q96BR5
	Q9Y2Q3		Q96SB4
	Q9Y2U8		Q9BXP5
	Q9Y446		Q9NWH9
	Q9Y450		Q9NYF8
	Q9Y5A9		Q9UI10
	O00232		P22033
	O15213		Q13867
	O60573		Q3ZCQ8
	O95155		Q9BV44
	O95208		O43592
	P09543		O43809
	P13674		O75475
	O75828		P19623
	P20073		P29401
	P25685		P49792
	P28072		P55145
	P33176		P62495
	P35250		Q12802
	P37802		Q66K14
	P42226		Q6PJG2
	P55209		Q8IY81
	P56945		Q8TDD1
	Q08380		Q92905
	Q13057		Q96I24
	Q13636		Q96JQ2
	Q14764		Q9BY44
	Q15477		Q9NQX3
	Q8TCJ2		Q9Y2Q9
	Q8WVM8		O00255
	Q96GM5		P04818
	Q9BPX5		Q15843
	Q9UKK3		Q9H9B4
	Q9UN86		Q9UM00
	Q9UPT5		Q9Y3E2
	Q9Y2L5		O14776
	Q9Y6M1		O43290
	O75521		P21796
	O95361		P23381
	Q13451		P24666
	Q6IQ22		P30048
	Q6P9B6		P46779
	Q9NR19		P46977
	Q9UIC8		P54136
	O15270		Q6RFH5
	P21333		Q92878
	O75489		Q9BVJ6
	P11216		Q9BX68
	P13639		Q9NR56
	P13861		Q9P287
	P52306		Q9UQ80
	P53680		Q9Y320
	P57088		Q7L592
	P57737		Q8N5L8
	P60953		Q8N9N8
	P61978		Q9GZN8
	P62937		Q9UL15
	P83881		Q9Y3D7
	Q0JRZ9		O14773
	Q12768		O75116
	Q13557		P04075
	Q14126		P12814
	Q16881		P14618
	Q7Z7F7		P17812
	Q92575		P18077
	Q92974		P35998
	Q96B97		P60842
	Q96PC3		P62269
	Q99613		P84022
	Q9H2M9		Q13438
	Q9H832		Q14677
	Q9NT62		Q15154
	Q9UBB9		Q15269
	Q9Y5L0		Q8NB90
	O14530		Q92973
	O43924		Q96QR8
	P62873		Q9HCN8
	P80303		Q9NTJ5
	Q10471		Q9NZM1
	Q15651		P09012
	Q6NXR4		Q8NCA5
	Q86W50		Q52LJ0
	Q9H7D0		Q9BQS8
	Q9HD42		Q9Y6A9
	Q9Y692		O15160
	O14936		O76094
	O43264		P17931
	O76003		P51159
	O94925		P55769
	P04179		P63151
	P04844		Q02543
	P14927		Q13868
	P22061		Q14692
	P30519		Q6RW13
	Q00535		Q7KZI7
	Q13564		Q8IYB5
	Q6ZSJ8		Q8WTT2
	Q86VR2		Q92522
	Q8TAE8		Q9H0A0
	Q96QK1		Q9H4A4
	Q96TA1		Q9HAB8
	Q99426		Q9Y2S0
	Q9BVG4		Q9Y3T9
	Q9BVK6		Q9Y3U8
	Q9BZE1		Q9Y679
	Q9HAV7		O75935
	Q9NQ50		Q6VN20
	Q9NQG5		Q8TAG9
	Q9NYL9		Q9NZU5
	Q9UBC2		O95865
	Q9UJX6		O94905
	O95295		P28331
	Q02241		Q5T8P6
	Q15750		Q86U28
	Q16626		Q96J01
	Q3KQU3		P07355
	Q7Z4G1		P55060
	Q8IX18		P61457
	Q96IV0		P61970
	Q9HA64		P62841
	Q9NX08		Q00577
	Q9Y4C2		Q14137
	O60645		Q14204
	P05387		Q14566
	P18615		Q7L5N1
	P30043		Q8IY18
	P31040		Q92839
	P36507		Q96G23
	P49848		Q9BSD7
	P50552		Q9BWD1
	P61158		Q9H6R4
	P82930		Q9H773
	Q03252		Q9H7B2
	Q12824		Q9UIA9
	Q4G0J3		Q9UKS6
	Q5J8M3		Q6ZRS2
	Q7Z4S6		O14802
	Q8IWE2		O60220
	Q8IXK0		P04183
	Q8TBX8		P08621
	Q8WUA2		P18621
	Q96S55		P23526
	Q9C0B5		P29372
	Q9H3S7		P36639
	Q9HCG8		Q96E39
	Q9NR09		P46379
	Q9NY33		Q14498
	Q9P2I0		Q6PKG0
	Q9Y305		Q8WU76
	Q9Y5K5		Q9NR30
	Q9Y5Q9		Q32P28
	Q9Y6K9		Q8IWS0
	P06493		Q9NXE8
	P24941		P09497
	Q03135		P11586
	Q14653		P13693
	Q15528		P14866
	Q309B1		P30101
	Q7Z2K6		P60900
	Q7Z3T8		P62910
	Q8N3R9		P67870
	Q9BRR8		Q14232
	Q9BZK3		Q15185
	Q9GZM3		Q15819
	Q9NZD8		Q6P587
	Q9UIQ6		Q86SX6
	O00273		Q8N1G4
	O75306		Q8NI36
	O95373		O75190
	P09525		P32321
	P13716		P54278
	P30740		Q06546
	P35580		Q15054
	P52789		Q969S9
	Q02818		Q96BP2
	Q07065		Q9H5N1
	Q14669		Q9NPF5
	Q16891		Q9NUD5
	Q7L576		P28370
	Q92900		Q01831
	Q96K76		Q96AA3
	Q9BQ39		Q96AT1
	Q9BYD3		Q96K37
	Q9H3P7		Q9BRJ2
	Q9HAU5		P10515
	Q9NQW7		P28074
	Q9P206		P49207
	Q9UHY1		P61081
	Q9Y6G5		P61221
	O15231		P61244
	O95251		P62847
	O96013		Q13724
	P15735		Q96DH6
	P49841		Q96S19
	Q13188		Q96SI9
	Q13043		Q9H078
	O75394		P00558
	O14497		P13995
	O60306		P53365
	P48735		Q969U7
	P49321		O00264
	P52292		P09661
	P11908		P63279
	Q00403		P78406
	Q03001		Q13596
	Q13155		Q8IY37
	Q14008		Q99470
	Q15436		Q9P258
	Q16851		Q9Y281
	Q5VV41		P09104
	Q6PGP7		O00625
	Q99436		O43583
	Q99442		P30154
	Q9NV70		P49427
	Q9UBT2		Q9UNK0
	Q9UKG1		O00487
	O00161		O43719
	O75718		O43752
	P00761		P06744
	P40692		P20674
	Q15022		P23588
	Q66PJ3		P53597
	Q71F23		P61421
	Q8ND56		P84098
	Q96IY1		Q658Y4
	Q99685		Q7L4I2
	Q9BYM8		Q92499
	Q9NZJ9		Q9NVP1
	O00468		Q9Y5Y2
	O60244		P11047
	O94888		Q8IZ73
	O95376		Q8NHP8
	P07203		Q99755
	Q5JRA6		Q9BR61
	Q6IAA8		O43396
	Q8NDT2		O43776
	Q96S97		O95478
	Q9BY89		P10768
	Q9BYD2		P11172
	Q9H845		P27695
	Q9NWT6		P27708
	Q9UPN6		P33316
	O95104		P41240
	Q9Y3P9		P42166
	Q9Y4K1		P55884
	O43242		P62995
	O60341		Q13601
	O94973		Q15397
	P00533		Q8IXT5
	P11310		Q8NHQ9
	P28290		Q9UBU9
	P35579		Q9UHB9
	P49589		Q9Y2L1
	P52630		Q9Y3B7
	P62875		Q5VTB9
	P83436		O15212
	Q13405		O15347
	Q32MZ4		O43837
	Q8N7H5		O75817
	Q8WXH0		P25440
	Q92520		P62861
	Q99798		P83731
	Q9H0C8		Q16629
	Q9Y394		Q92696
	Q9Y520		Q9BZE9
	O43896		Q9C0J8
	P10619		Q9GZL7
	P36873		Q9H0S4
	P49721		Q9NVS9
	Q13425		A8MXV4
	Q6PL18		Q06587
	Q96CM8		Q86UV5
	Q96GQ5		Q8N9N7
	Q96RQ3		P10301
	Q9BXI6		Q8NBL1
	Q9H0U6		Q92930
	O60610		Q9HCD6
	P00387		Q9NUQ7
	P28070		Q9Y248
	P31942		Q9Y3L5
	P48637		Q9Y6M5
	P53618		O15294
	P61962		O43818
	Q03426		P01111
	Q562R1		P05141
	Q5EBL8		P14678
	Q8IX01		P46781
	Q8IYB8		P49711
	Q8IZP0		P54105
	Q92538		Q53T59
	Q969V3		Q9H307
	Q96Q15		Q9NUU7
	Q9H0U4		Q9Y230
	Q9NP61		O00268
	Q9NTX5		P46100
	Q9UBP0		P52294
	Q9Y296		Q9NUM4
	Q9Y3I1		O95983
	O43251		P0CB43
	O43678		Q07866
	P13987		Q8IYS1
	P17535		A8MWD9
	P61803		O00422
	Q5F1R6		O14744
	Q86X29		O60231
	Q8N9M1		Q14562
	O00139		P11413
	O14828		P21291
	O15173		P25786
	O43847		P26373
	O75886		Q7L2E3
	P18206		Q99986
	P28066		Q9BYJ9
	P59998		Q9BYN8
	P82094		Q9UIF9
	Q07817		P0C0S5
	Q12800		P26885
	Q13144		P48047
	Q14258		P99999
	Q5VV42		Q7L0Y3
	Q7L9L4		Q96T37
	Q86W42		Q99570
	Q8IY67		Q9H267
	Q8N6T3		Q9Y3Y2
	Q8TF05		Q9H9Y2
	Q8WX92		Q9HD45
	Q96DE0		Q8NGA1
	Q9BVI4		P02144
	Q9NP72		P51948
	Q9NVZ3		Q02040
	Q9UGP8		Q7L523
	Q9Y496		Q86WA8
	O14646		O14757
	O14647		P28347
	O60825		Q5K651
	O75251		O15305
	P15291		P13489
	P26006		P25705
	Q07812		P84103
	Q6ZSZ5		Q13330
	Q86TX2		Q9BWF3
	Q92820		Q9H5X1
	Q96SB3		Q9Y2R5
	Q99496		Q9Y3I0
	Q9UHG3		P52594
	O96007		Q6DKI1
	Q08170		Q9UHD8
	Q6NSW5		Q9UKD2
	Q9H000		Q9UKV8
	Q9H1H9		O43491
	Q9NVA2		Q2TAA2
	Q14141		Q9BS26
	O15084		P00505
	P30414		P23368
	Q13610		Q9NYV4
	Q3ZBD7		Q86YT6
	Q6P158		Q8NAF0
	Q96KA5		O60832
	Q9NXE4		O94826
	A6NHR9		O94777
	O75150		Q9BTC8
	O95202		Q99797
	O95425		O14641
	P00338		P15121
	P04062		O00148
	P30044		P00491
	P52948		P49327
	P57740		P48059
	P60709		Q96IK1
	P45877		Q9BZL4
	O43447		Q9P2X0
	Q01130		P61204
	Q15057		P84085
	Q6KB66		Q01518
	Q6P1J9		P40123
	Q8N5A5		Q96C57
	Q92733		O14907
	Q96I25		Q8NB16
	Q96T88		Q9BT22
	Q9C0D5		Q9UNL2
	Q9UDY2		Q8N163
	Q9UJX3		P42765
	O60437		P12236
	P19447		P19105
	Q03518		Q15084
	Q15633		Q8WUY1
	Q16775		P46734
	Q4J6C6		Q96EY4
	Q5T0F9		Q6PJ69
	Q8IUR0		Q8NCE2
	Q8TF74		Q9Y6Q9
	Q9BWU0		Q96GQ7
	Q9NX40		O14681
	Q9UIJ7		P57105
	Q9UJW0		Q9HAS0
	O00764		O75410
	P06280		Q9BRT9
	P09622		P25325
	P10599		Q8TE02
	P12429		Q9Y4X5
	P18085		Q6IN85
	O95758		Q9NX74
	P36915		Q13503
	P40763		Q52LA3
	P49916		Q6NZ67
	P61966		Q96HJ9
	Q12972		Q9P2G1
	Q13217		Q9P2X3
	Q14444		P56377
	Q14C86		Q15036
	Q8N3C0		Q9NSB8
	Q99747		Q5TAX3
	Q9H553		P42025
	Q9HD26		Q9NZW5
	Q9Y3C8		Q8N8R5
	O95999		Q96EK4
	P22415		Q96SZ6
	Q5T447		Q9BWG6
	Q5W111		Q9H8M7
	Q969Q0		Q9Y4G6
	Q96CW5		Q5SNT2
	Q96IZ7		Q8N983
	Q9Y3L3		Q9BUA3
	O94763		P59190
	Q6NXG1		Q13554
	Q92600		Q13555
	Q96GA3		Q14116
	Q96K17		O43865
	Q9NY27		Q96HN2
	O14908		P02584
	O43395		Q13615
	O95487		Q9NQ66
	P20810		P16403
	P35573		P16402
	P40938		Q9NS91
	P46108		Q04695
	P51809		O95081
	P60660		P28329
	Q00341		O60551
	Q14997		P42695
	Q7KZ85		Q641Q2
	Q86UP2		Q6UUV9
	Q8WXX5		Q9BRS2
	Q96JG6		Q9UPM8
	Q9H089		Q7Z6M4
	Q9H4L5		Q9BRQ3
	Q9H9E3
	Q9NQZ2
	Q9NRG1
	P17544
	Q9UER7
	Q8N5I9
	Q9H0F6
	Q9NP77
	O14737
	P27797
	P29144
	P61326
	Q01581
	Q13813
	Q6IBS0
	Q86VM9
	Q96KP1
	Q96TC7
	Q9NUQ6
	Q9NZM3
	Q9UMS0
	Q9Y2Z4
	Q9Y371
	Q9Y3F4
	O75896
	O95049
	P17050
	P46019
	Q12846
	Q86UY6
	Q9P1Y5
	Q9UI15
	Q9UIS9
	O14579
	O43432
	O75146
	P18887
	P46063
	P48444
	P49959
	P54577
	P62333
	Q13283
	Q14320
	Q15019
	Q15631
	Q7L5D6
	Q8IXH7
	Q8WUM0
	Q8WWY3
	Q92797
	Q96L91
	Q9BW19
	Q9H3N1
	Q9NZ01
	Q9Y2W1
	O95785
	P40306
	P49840
	P55212
	Q9UGU0
	O75179
	O75427
	O75746
	O95486
	Q13765
	Q6ICB0
	Q6NSJ5
	Q9GZP9
	Q9H6H4
	Q9Y5A7
	O15269
	O15320
	O43252
	P02545
	P11177
	P14324
	P53999
	Q10713
	Q14573
	Q6UB35
	Q8IU81
	Q96RF0
	Q9H223
	Q9P2N5
	O14662
	O75674
	P21127
	P23229
	P57735
	Q12955
	Q8TD30
	Q9Y4X0
	P51532
	Q6PIU2
	Q7Z6J9
	Q96C01
	Q99447
	Q9BTV4
	Q9UK41
	Q9ULX6
	P08240
	P13667
	P21964
	P42566
	P48449
	Q16204
	Q16513
	Q709C8
	Q7Z406
	Q7Z417
	Q99757
	Q9Y6D9
	O75152
	P46109
	P55036
	Q6P3W7
	Q8TEM1
	Q96SU4
	Q9H299
	Q9H444
	Q9H9H4
	Q9NP81
	O14745
	O43709
	O95302
	Q13017
	Q13356
	Q14202
	Q6VY07
	Q8NFW8
	Q9NVT9
	Q01082
	O15020
	Q9BU61
	Q96CF2
	Q9NX20
	O43502
	P49137
	Q16644
	Q8N122
	Q8N6S5
	Q92560
	O00203
	P07686
	P13804
	P50851
	P55196
	Q8N5N7
	Q92665
	Q92896
	Q96DV4
	Q99439
	Q9NU22
	Q9UBD5
	Q9Y2T2
	Q02809
	Q5VSL9
	Q8NHH9
	Q9NNW7
	Q9UL03
	C4AMC7
	O00116
	P27694
	P35606
	P40939
	P48556
	P50570
	P55795
	P62140
	P62820
	Q6P1N0
	Q8WVV9
	Q9H9A6
	Q9NP79
	Q9ULW0
	P51649
	Q6QNY1
	Q92995
	Q9NUG6
	Q9Y608
	P09758
	P25208
	Q5T5P2
	Q6P1M3
	Q86VN1
	Q8NFJ5
	Q9Y2D4
	O75083
	O95219
	P26639
	Q15008
	Q15428
	Q6EEV4
	Q6P996
	Q92888
	Q9UKM9
	Q9Y2X0
	Q5PRF9
	Q99618
	Q9H0W8
	Q16342
	Q6PJG6
	P04080
	P30042
	Q13033
	Q86Y82
	Q8NCF5
	Q92925
	Q93052
	Q9UBB4
	Q9UJ70
	Q9UPN3
	O60942
	Q9NWU5
	O15344
	O60504
	Q8TCY9
	O00429
	P36543
	P82673
	Q16864
	Q15118
	Q16706
	Q9H2G2
	O94804
	A6NKF9
	O75323
	Q13586
	Q9H0E9
	Q9H1I8
	Q9HAF1
	A6NDU8
	O95235
	P23743
	P34059
	Q8WUF5
	Q96NC0
	Q9H008
	Q9H0J9
	Q9NVV4
	Q9UNX3
	O94874
	P60866
	Q5JSZ5
	Q5JTV8
	Q8WWH5
	Q969H8
	Q9UNN5
	Q9Y4A5
	P52732
	P55957
	Q9NRZ9
	O14976
	O75448
	P09110
	P12270
	Q14318
	Q92614
	Q9HCS7
	O00515
	Q5VWQ8
	Q8NBJ4
	O75683
	Q5SW79
	Q86Y37
	Q96NT0
	O75351
	P09651
	P54578
	Q13608
	Q15007
	Q15628
	Q86VP6
	Q96EK9
	Q96JB5
	Q9ULR0
	Q7Z4G4
	Q8N4C8
	P01034
	P36542
	Q07617
	Q7Z392
	Q9BUW7
	Q9NRR3
	Q9Y4C1
	O00442
	Q16836
	Q9Y2A7
	Q01968
	O60333
	P32119
	P51553
	Q99816
	P21926
	P47985
	Q8TDQ7
	Q6P4R8
	Q9H4Z3
	O75844
	Q8TCT9
	Q8WVB6
	P17980
	P55786
	Q99460
	Q9H944
	O95721
	Q53HL2
	Q9Y624
	Q96QG7
	Q9NWU2
	Q9P0S2
	P22307
	P40616
	Q9C0C2
	Q9Y6W5
	P42892
	P78332
	P78537
	Q6P1L8
	O60675
	P22694
	P25691
	P56385
	Q9BQ04
	Q6GQQ9
	Q96RT1
	O00214
	O95628
	P56937
	Q15811
	Q6IFX2
	Q6ULP2
	Q7Z3J2
	Q96FF9
	P23786
	O95619
	Q70E73
	Q9GZY8
	Q96JJ7
	Q86Y07
	Q9NQH7
	Q6P1X5
	Q6ZS17
	Q9BVC3
	P35610
	Q96M96
	O43148
	O75689
	Q9BXW6
	Q9NVM4
	Q68D91
	Q9Y4K4
	P29350
	P21359
	P30046
	Q96PV6
	Q4KMP7
	O43734
	P11511
	P20671
	Q16777
	Q9UKA9
	P49116
	Q8IYU8
	Q9ULG1
