# Supplementary material for: Identification of Predictive Biomarkers of Response to HSP90 Inhibitors in Lung Adenocarcinoma
Source: Int J Mol Sci. 2021 Mar 3;22(5):2538. doi: 10.3390/ijms22052538 (PMC7962034; doi:10.3390/ijms22052538)
Supplement: Supplementary file 1 [file ijms-22-02538-s001.zip › D.SupplementaryTable4_ProteinsOnlyInResistanceToHSP90inhibitors.xlsx]

## Sheet: Resistance
17-AAG	IPI504	STA9090	AUY922
Q13469	O00635	Q9UGK3	Q86TM6
Q9BST9	O15162	Q9Y264	O00622
P33121	O94952	O96011	P31371
Q86WR0	P13726	Q56P03	Q15170
Q8TDX7	P49116	Q9UGM6	Q96EC8
Q13308	P52429	Q9P270	Q9BVC4
Q14116	Q13637	Q6ZNB6	Q9C098
Q93050	P57729	O95571	P08574
P41236	Q15653	P50613	P20929
Q9NPH2	Q2KHR3	Q6ZSR9	Q9Y4W6
Q96FQ6	Q7Z404	P00568	P19823
P56211	Q8IZE3	P46821	Q5JTD0
Q9H9Y2	Q8N4N3	Q9NRL3	Q9BU02
O75340	Q8NFH8	O43815	Q96GQ7
Q9BT22	Q8TAA9	O75525	Q6NUK1
O95983	Q9UEF7	Q5BJF2	P57105
Q86UU0	Q9Y2J4	Q9Y4I1	Q8N163
O60936	O60306	Q9BYX7	Q8N335
Q9H0R4	Q5JTH9		P11717
Q15418	Q6ZN28		O60832
Q15646	Q9NYI0		P39687
P17900	P29350		O14556
Q15434	Q4KMP7		P42765
Q8NC60	Q9NZC9		O75410
P18669	O43148		Q8TCA0
Q8N0Y7	O15327		P00403
Q9NZN4	Q9UHN6		P00505
Q13889	P23786		P23368
P61254	Q96JJ7		Q9NYV4
O15357	P22307		P61204
Q7Z2E3	P40616		P84085
Q12913	Q9C0C2		P52594
Q96KM6	Q9Y6W5		Q6DKI1
Q9BRT9	P17980		Q9UKD2
Q9NX74	P55786		Q9UKV8
P51153	Q99460		P13489
P26572	Q9H944		P25705
Q96J01	P35610		P84103
Q9UJY4	Q96M96		Q16629
	O43933		Q9BWF3
	Q9UL54		Q9Y2R5
	O75844		Q9Y3I0
	O15031		Q9NX20
	Q6GQQ9		P0C0S5
	Q96RT1		P26885
	Q9H1Y0		P99999
	O14653		Q7L0Y3
	O95613		Q96T37
	P30046		Q99570
	Q8IWV8		Q9H267
	Q96MH6		Q9Y3Y2
	Q9BTT6		Q8NB90
	Q99816		Q2TAA2
	Q70E73		Q52LJ0
	Q9GZY8		Q9BS26
	O95721		O14744
	Q53HL2		O60231
	Q9Y624		Q14562
	O00442		P21291
	Q16836		P25786
	Q9Y2A7		P26373
	O75351		Q7L2E3
	P09651		Q9BYJ9
	P54578		Q86TX2
	Q13608		Q9H6V9
	Q15007		O15294
	Q15628		O43818
	Q86VP6		P01111
	Q96EK9		P14678
	Q96JB5		P46781
	Q9ULR0		P49711
	P21926		Q53T59
	P47985		Q9H307
	Q07864		Q9NUU7
	O95479		Q9Y230
	Q14BN4		Q8IUC4
	Q86Y07		Q9NSB8
	P42892		Q8NAF0
	P78332		O15212
	Q4G0N4		O75817
	Q6P1L8		P25440
	O14976		P62861
	O75448		P83731
	P09110		Q92696
	P12270		Q9C0J8
	Q14318		Q9GZL7
	Q92614		Q9H0S4
	Q9HCS7		Q9NVS9
	O94874		O43776
	P60866		O95478
	Q5JSZ5		P10768
	Q5JTV8		P11172
	Q7Z460		P27708
	Q8WWH5		P41240
	Q969H8		P42166
	Q9UNN5		P55884
	Q9Y4A5		P62995
	Q8WVB6		Q13601
	Q5SW79		Q8IXT5
	Q8IXB1		Q8NHQ9
	Q96NT0		Q9UBU9
	O00429		Q9UHB9
	P36543		Q9Y3B7
	P82673		Q07866
	Q16864		Q96A26
	P17301		Q9UHQ9
	P51397		O00487
	P56937		O43719
	Q6ULP2		P06744
	Q8TDQ7		P20674
	Q8WVM0		P23588
	Q96FF9		P53597
	Q9NUL7		P61421
	P04080		P84098
	P30042		Q658Y4
	P62820		Q7L4I2
	Q9H0U4		Q92499
	Q86Y82		Q9NVP1
	Q8NCF5		Q9Y5Y2
	Q92925		Q92506
	Q93052		Q06587
	Q9UBB4		Q9BUL8
	Q9UJ70		O00264
	Q9UPN3		P09661
	O00584		P63279
	O60508		P78406
	P52732		Q13596
	P55957		Q8IY37
	Q96GW9		Q9P258
	Q9NRZ9		O75880
	O15111		Q8NGA1
	P32119		P10515
	P51553		P28074
	O00221		P49207
	P28702		P61081
	Q6ZS17		P61221
	Q86YM7		P62847
	Q9BVC3		Q13724
	Q9Y2I8		Q96DH6
	O75083		Q96S19
	O95219		Q9H078
	P26639		O14672
	Q15008		P09497
	Q15428		P11586
	Q6EEV4		P13693
	Q6P996		P30101
	Q92888		P60842
	Q9UKM9		P60900
	Q9Y2X0		P62910
	A6NKF9		P67870
	O75323		Q14232
	Q13586		Q15185
	Q9H0E9		Q15819
	Q9H1I8		Q6P587
	C4AMC7		Q86SX6
	O00116		Q8N1G4
	P27694		Q8NI36
	P35606		Q9NRG1
	P40939		P09104
	P48556		P46100
	P50570		Q13011
	P55795		O14802
	P62140		O60220
	Q6P1N0		P08621
	Q8WVV9		P23526
	Q9H9A6		P29372
	Q9NP79		P36639
	Q9ULW0		Q96E39
	O00515		P46379
	Q5VWQ8		Q14498
	Q9C0E8		Q6PKG0
	O00203		Q8WU76
	P07686		Q9NR30
	P13804		P07355
	P50851		P55060
	P55196		P61457
	Q01082		P61970
	Q8N5N7		P62841
	Q92665		Q00577
	Q92896		Q14137
	Q96DV4		Q14204
	Q99439		Q14566
	Q9NU22		Q7L5N1
	Q9UBD5		Q8IY18
	Q9Y2T2		Q92839
	O60942		Q9H6R4
	Q15392		Q9H773
	A3KMH1		Q9H7B2
	O75695		Q9UIA9
	P46926		Q9UKS6
	Q14451		P00558
	Q4G176		P13995
	Q86WA8		P53365
	Q96KC8		Q969U7
	Q9H4Z3		Q96F24
	Q9HB40		P51948
	Q9NRD5		P55011
	O75152		Q14534
	P46109		O15160
	P55036		O76094
	P61163		P51159
	Q13885		P55769
	Q6P3W7		P63151
	Q8TEM1		Q02543
	Q96SU4		Q13868
	Q9H299		Q14692
	Q9H444		Q6RW13
	Q9H9H4		Q7KZI7
	Q9NP81		Q8IYB5
	Q00536		Q92522
	Q13443		Q9H0A0
	Q8IWR1		Q9H4A4
	Q96RQ1		Q9HAB8
	P09758		Q9Y2S0
	P25208		Q9Y3T9
	Q13509		Q9Y3U8
	Q5T5P2		O75190
	Q6P1M3		P32321
	Q86VN1		Q06546
	Q8NFJ5		Q15054
	Q9Y2D4		Q9NQT8
	O95235		Q9NRG0
	P23743		O14773
	P34059		O75116
	Q8TB37		P04075
	Q8WUF5		P12814
	Q96CN9		P14618
	Q96NC0		P17812
	O95486		P18077
	P08240		P35998
	P13667		P62269
	P21964		P84022
	P35579		Q13438
	P42566		Q14677
	P48449		Q15154
	Q16204		Q15269
	Q16513		Q92973
	Q709C8		Q96I24
	Q7Z406		Q96QR8
	Q7Z417		Q9HCN8
	Q99757		Q9NTJ5
	Q9Y6D9		Q9NZM1
	Q02809		Q9P2K5
	Q13740		O00625
	Q5VSL9		P49427
	Q8NHH9		Q68D91
	Q9NNW7		Q92995
	O15269		Q9NRX2
	O15320		Q9NPF4
	O43252		O14776
	P02545		O43290
	P11177		P21796
	P14324		P23381
	P53999		P24666
	Q10713		P30048
	Q14573		P46779
	Q6UB35		P54136
	Q8IU81		Q01085
	Q96RF0		Q92878
	Q9P2N5		Q9BVJ6
	P53609		Q9BX68
	Q52LW3		Q9NR56
	Q53EZ4		Q9UQ80
	Q7Z4G4		A6ND36
	Q8N4C8		P10301
	P47895		Q01167
	P30837		Q92930
	Q8NFQ8		Q9UI09
	Q96DZ1		O43592
	Q9NWU2		O43809
	Q16342		O75475
	Q96BJ8		P19623
	O14579		P29401
	O43447		P49792
	O75146		P55145
	P18887		Q12802
	P46063		Q66K14
	P48444		Q6PJG2
	P49959		Q8IY81
	P54577		Q8TDD1
	P62333		Q92905
	Q13283		Q96JQ2
	Q14320		Q9BY44
	Q15019		Q9NQX3
	Q15631		Q9Y2Q9
	Q7L5D6		O95865
	Q8IXH7		P05091
	Q8WUM0		Q01831
	Q8WWY3		Q96AA3
	Q92797		Q96AT1
	Q96L91		Q96K37
	Q9BW19		O43324
	Q9H3N1		O43504
	Q9NZ01		O75400
	Q9Y2W1		P12081
	O14745		P49590
	O75381		P17174
	O95302		P49750
	Q13017		P62266
	Q13356		Q13617
	Q14202		Q5T6F2
	Q6VY07		Q6PD62
	Q8IYI6		Q96BR5
	Q8NFW8		Q96SB4
	Q8TCF1		Q9BXP5
	Q9NVT9		Q9NWH9
	O14737		Q9NYF8
	P27797		Q9UI10
	P29144		O95619
	P61326		P09012
	Q13813		Q08257
	Q6IBS0		Q8NCA5
	Q86VM9		Q9NZ45
	Q96KP1		O95400
	Q96TC7		O95433
	Q9NUQ6		P10253
	Q9NZM3		P11233
	Q9UMS0		P22626
	Q9Y2Z4		P40818
	Q9Y371		P62136
	Q9Y3F4		P68402
	P46199		P78318
	P51532		Q01780
	Q68CP9		Q13247
	Q6PIU2		Q13895
	Q7Z6J9		Q15435
	Q92576		Q16822
	Q99447		Q86V81
	Q9BTV4		Q96FX7
	Q9UK41		Q96I99
	Q9ULX6		Q9BQ67
	Q9NUG6		Q9NPA0
	O14908		Q9NR31
	O43395		Q9Y6B6
	O95487		Q9NZT2
	P20810		Q9UHI6
	P35573		P00167
	P40938		Q7Z569
	P46108		Q8IWS0
	P51809		Q8IWW6
	P60660		Q9BYG5
	Q00341		Q9NXE8
	Q14997		Q9UQN3
	Q7KZ85		P62837
	Q86UP2		O15530
	Q8WXX5		Q14554
	Q96JG6		Q8NHP8
	Q9H089		O75027
	Q9H4L5		P31749
	Q9H9E3		P31751
	Q9NQZ2		P04818
	Q12774		Q9UM00
	Q5TA50		Q9Y3E2
	Q8N0W3		Q9Y673
	Q9NVV4		O15067
	Q9UH99		P04632
	P40306		P05455
	P49840		P09960
	P55212		P0CW22
	Q9BQA9		P20339
	Q9UGU0		P31689
	O00764		P49247
	P06280		P62487
	P09622		P78344
	P10599		Q04206
	P12429		Q15257
	P18085		Q27J81
	O95758		Q8N201
	P36915		Q8WXA9
	P40763		Q9HC38
	P49916		Q9NZL9
	P61966		Q9UKX7
	Q12972		O94817
	Q13153		Q8WYQ5
	Q13217		O75935
	Q14444		Q8TAG9
	Q14C86		Q9NZU5
	Q8N3C0		O75843
	Q99747		Q13867
	Q9H553		Q3ZCQ8
	Q9HD26		Q9BV44
	Q9Y3C8		O00566
	P04066		O75494
	P57764		P22087
	O15020		P29084
	Q15398		P38606
	Q96EY7		P41250
	Q9BU61		P48163
	Q9HBH5		P50914
	Q9UJX4		Q01105
	A6NHR9		Q13769
	O75150		Q14376
	O95202		Q15050
	O95425		Q16555
	P00338		Q8N5K1
	P04062		Q8WVC0
	P30044		Q96KB5
	P52948		Q9BVC5
	P57740		Q9NPJ6
	P60709		Q9NY61
	P62937		Q9UBL3
	P45877		Q9Y266
	Q01130		Q9Y5P6
	Q15057		O15047
	Q6KB66		P09669
	Q6P1J9		Q9NUD5
	Q8N5A5		Q9ULH0
	Q92733		O00303
	Q96I25		O00401
	Q96T88		O00541
	Q9C0D5		O60925
	Q9UDY2		P05198
	Q9UJX3		P41252
	Q8N5I9		P49902
	Q9H0F6		P53992
	Q9NP77		P60981
	P28347		Q15643
	P32455		Q6UN15
	P32456		Q8N8A6
	P36542		Q8WWQ0
	Q08426		Q9HB71
	O00139		Q9NXG2
	O00330		Q9Y2K7
	O00505		Q9Y3B9
	O14828		Q9Y3C6
	O15173		O76071
	O43847		P82650
	O75886		Q8WWK9
	P18206		O75964
	P28066		P62979
	P59998		Q7L592
	P82094		Q9GZN8
	Q07817		Q9Y3D7
	Q12800
	Q13144
	Q14258
	Q5VV42
	Q7L9L4
	Q86W42
	Q8IY67
	Q8N6T3
	Q8TF05
	Q8WX92
	Q96DE0
	Q9BVI4
	Q9NP72
	Q9NVZ3
	Q9UGP8
	Q9Y496
	Q49AR2
	Q5PRF9
	Q969T7
	Q99618
	Q9H0W8
	O15400
	P12694
	P22415
	Q5T447
	Q5W111
	Q96IZ7
	Q96T23
	Q9Y3L3
	O14662
	O75616
	P21127
	P23229
	P57735
	Q12955
	Q16795
	Q8TD30
	Q92581
	O60610
	P00387
	P28070
	P31942
	P48637
	P53618
	P61962
	Q03426
	Q562R1
	Q5EBL8
	Q8IX01
	Q8IYB8
	Q8IZP0
	Q92538
	Q969V3
	Q96Q15
	Q9NP61
	Q9NTX5
	Q9UBP0
	Q9Y296
	Q9Y3I1
	O43242
	O60341
	O94973
	P00533
	P11310
	P28290
	P35580
	P49589
	P52630
	P62875
	P83436
	Q13405
	Q32MZ4
	Q8N7H5
	Q8WXH0
	Q92520
	Q99798
	Q9H0C8
	Q9Y394
	Q9Y520
	A4D1E9
	O60437
	P19447
	Q03518
	Q16775
	Q8IUR0
	Q8TF74
	Q9BWU0
	Q9NX40
	Q9UIJ7
	Q9UJW0
	O95858
	P12235
	P24844
	Q15262
	Q6PCB7
	Q8IW45
	Q8WV41
	Q9Y653
	Q9Y6U3
	O43318
	O75896
	O95049
	P46019
	Q12846
	Q14739
	Q86UY6
	Q96A73
	Q9P1Y5
	Q05193
	Q5T5X7
	Q8IUH4
	Q8NB37
	Q92766
	Q96CF2
	Q9NUQ7
	O14497
	P49321
	P52292
	P11908
	Q00403
	Q03001
	Q13155
	Q14008
	Q15436
	Q16851
	Q5VV41
	Q6PGP7
	Q99436
	Q99442
	Q9NV70
	Q9UBT2
	Q9UKG1
	O14646
	O14647
	O60825
	O75251
	P15291
	P26006
	Q07812
	Q13888
	Q6P2C8
	Q6ZSZ5
	Q92820
	Q96SB3
	Q9UHG3
	Q9Y5B6
	O00273
	O75306
	O95373
	P09525
	P13716
	P30740
	P52789
	Q02818
	Q07065
	Q14669
	Q16891
	Q7L576
	Q92900
	Q96K76
	Q9BQ39
	Q9BYD3
	Q9H3P7
	Q9HAU5
	Q9NQW7
	Q9P206
	Q9UHY1
	Q9Y6G5
	Q8TCY9
	Q9BRJ7
	Q9BVN2
	Q9P107
	O75477
	O94763
	Q5T2T1
	Q6NXG1
	Q92600
	Q96K17
	Q9NPH0
	Q9UEU0
	O00754
	O43896
	P08754
	P10619
	P49721
	Q13425
	Q6PL18
	Q96CM8
	Q96RQ3
	Q9BXI6
	Q9ULV0
	O60645
	P05387
	P18615
	P30043
	P31040
	P36507
	P49848
	P50552
	P61158
	P82930
	Q03252
	Q12824
	Q4G0J3
	Q5J8M3
	Q7Z4S6
	Q8IWE2
	Q8IXK0
	Q8TBX8
	Q8WUA2
	Q96S55
	Q9C0B5
	Q9H3S7
	Q9HCG8
	Q9NR09
	Q9NY33
	Q9P2I0
	Q9Y305
	Q9Y5K5
	Q9Y5Q9
	Q9Y6K9
	O75179
	O75746
	P30622
	Q9UDT6
	Q13765
	Q6ICB0
	Q9Y6J9
	O00410
	O14936
	O43264
	O76003
	O94925
	P04179
	P04844
	P14927
	P22061
	P30519
	Q00535
	Q13564
	Q6ZSJ8
	Q86VR2
	Q8TAE8
	Q96QK1
	Q96TA1
	Q99426
	Q9BVG4
	Q9BVK6
	Q9BZE1
	Q9HAV7
	Q9NQ50
	Q9NQG5
	Q9NYL9
	Q9UBC2
	Q9UJX6
	O00468
	O43427
	O95376
	P07203
	P49257
	Q96G03
	Q8NDT2
	Q96S97
	Q9BY89
	Q9BYD2
	Q9H845
	Q9NWT6
	Q9UPN6
	O95104
	Q9Y3P9
	Q9Y4K1
	Q9Y6D6
	O15084
	Q13610
	Q7Z3C6
	Q8NEU8
	Q96BJ3
	Q96KA5
	Q9NXE4
	O00571
	O15270
	O75369
	P21333
	O75489
	P11216
	P13639
	P13861
	P52306
	P53680
	P57088
	P57737
	P60953
	P61978
	P83881
	Q0JRZ9
	Q12768
	Q13557
	Q14126
	Q14151
	Q16881
	Q7Z7F7
	Q92575
	Q92974
	Q96B97
	Q96PC3
	Q99613
	Q9H2M9
	Q9H832
	Q9NT62
	Q9UBB9
	Q9Y5L0
	O15231
	O94901
	O95251
	P15735
	P49841
	Q13188
	Q13043
	Q8N1B4
	Q96S52
	O00232
	O15213
	O60573
	O95155
	O95208
	P09543
	P13674
	O75828
	P20073
	P25685
	P28072
	P33176
	P35250
	P37802
	P42226
	P55209
	P56945
	Q08380
	Q13057
	Q13636
	Q14764
	Q15477
	Q8WVM8
	Q96GM5
	Q9BPX5
	Q9UKK3
	Q9UN86
	Q9UPT5
	Q9Y2L5
	Q9Y6M1
	O43251
	P13987
	P61803
	Q12882
	Q16512
	Q5F1R6
	Q86X29
	Q8N9M1
	Q8WVM7
	Q9BSH4
	Q9NVH1
	Q9Y6N5
	O75554
	P49137
	Q16644
	P56134
	Q16656
	Q8IV48
	Q8N6S5
	Q9BW04
	Q9H6D7
	O75110
	O75143
	P17544
	Q13751
	Q14254
	Q92625
	Q9BUT1
	Q9NYR9
	Q9UER7
	Q9UI14
	Q9Y282
	A2RUC4
	O43150
	O94886
	P12109
	P18564
	P23458
	P31146
	Q9ULV4
	P19784
	Q6PIW4
	Q7Z5G4
	Q96EK4
	Q9BVS5
	Q9H999
	Q9UKZ1
	O95295
	Q02241
	Q15599
	Q15750
	Q16626
	Q3KQU3
	Q8IX18
	Q96IV0
	Q9H2D6
	Q9Y4C2
	O14617
	O43488
	O60568
	O75937
	O95239
	O95573
	P04424
	P05023
	P08559
	P13473
	P25398
	P29590
	P36405
	P45880
	P48634
	P53004
	P54920
	P61225
	Q07666
	Q13595
	Q8N1G2
	Q8N8S7
	Q8WVJ2
	Q92817
	Q969Z0
	Q96HE7
	Q9BRA2
	Q9H0E2
	Q9NR45
	Q9NVM9
	Q9NXR7
	Q9P0L0
	Q9UBS4
	Q9Y2Q3
	Q9Y2U8
	Q9Y446
	Q9Y450
	Q9Y5A9
	P48059
	P51531
	Q5VYY1
	Q5VZ89
	Q6IQ23
	Q6P4Q7
	Q86X27
	Q8IZ81
	Q8N3D4
	Q8NDI1
	Q8WWC4
	Q99943
	Q9NXH8
	Q9NYG2
	Q9P246
	O00161
	O75718
	P40692
	P55809
	Q08209
	O14879
	Q13464
	Q15022
	Q86XI2
	Q8ND56
	Q99685
	O14530
	O15264
	O43924
	O75962
	P43304
	P62873
	P80303
	Q10471
	Q15651
	Q6NXR4
	Q8IZ83
	Q8N5C6
	Q8NBM4
	Q9H7D0
	Q9HD42
	Q9UMZ2
	Q9Y692
	O00471
	O14562
	O14929
	O15145
	O15371
	O75608
	O75915
	O94979
	P16278
	P30566
	P37198
	P49643
	P53602
	Q12765
	Q12792
	Q14790
	Q14847
	Q15005
	Q15042
	Q16890
	Q2TAL8
	Q6PI48
	Q6YN16
	Q8N6R0
	Q8NE71
	Q96B36
	Q96EK6
	Q99700
	Q9NQ88
	Q9NW82
	Q9UI30
	Q9Y295
	Q9Y312
	O75394
	O96007
	Q70UQ0
	Q9H000
	O15143
	O15144
	O95782
	P05204
	P15924
	P24752
	P28482
	P41743
	P48730
	P56545
	P63000
	Q12769
	Q13136
	Q15046
	Q6ZRV2
	Q8N9N2
	Q96E11
	Q96EP5
	Q96JM3
	Q99733
	Q9BXS5
	Q9BZE4
	Q9H4A3
	Q9NUP9
	Q9P2R3
	Q9UBV2
	Q9UFG5
	Q9UH65
	Q9UN37
	O75521
	O95361
	Q13451
	Q6IQ22
	Q6P9B6
	Q96KN1
	Q99828
	Q9NR19
	Q9UIC8
	O75787
	Q03111
	Q03135
	Q14653
	Q16595
	Q309B1
	Q8N3R9
	Q9BRR8
	Q9H9J2
	Q9NZD8
	Q9UIQ6
